# Supplementary material for: Can the Results of Biodiversity-Ecosystem Productivity Studies Be Translated to Bioenergy Production?
Source: PLoS One. 2015 Sep 11;10(9):e0135253. doi: 10.1371/journal.pone.0135253 (PMC4567130; doi:10.1371/journal.pone.0135253)
Supplement: S1 Table — Total biomass from each year of sampling and further information about environmental conditions of sites. (XLSX) [file pone.0135253.s002.xlsx]

## Sheet: GLBRC field surveys hand harves
Year	habitat	Site code	Nearest town	Average monthly high (Celsius)	Average monthly low (Celsius)	AVG Precip (cm)	Latitude (N)	Longitude (W)	Average plant species richness per m2	Average biomass (megagrams per hectare)	Total nitrogen (micrograms / g of soil; measured in September 2008)	Notes
2008	switchgrass	2	Middleville, MI	28	-9	95.3	42.644	85.493	4.5	6.25038	1.93878
2008	switchgrass	7	Kalamazoo, MI	29	-8	95.2	42.264	85.647	2.75	9.80935	2.75295
2008	switchgrass	8	Cassopolis, MI	28	-9	103.7	41.915	85.978	3	13.9857	2.89048
2008	prairie	3	Marcellus, MI	29	-9	98.1	41.954	85.85	8	11.135	1.45385	Further data for this experiment is available under "GLBRC Biodiversity Experiment" heading at: http://data.sustainability.glbrc.org/
2008	prairie	6	Hastings, MI	28	-9	95.3	42.536	85.305	11	9.24733	1.74629
2008	prairie	10	Oshtemo, MI	29	-8	95.2	42.33	85.671	3	8.66628	2.91573
2009	switchgrass	1	Fennville, MI	28	-9	104.7	42.538	86.111	6.25	4.27663	1.2631
2009	switchgrass	2	Middleville, MI	28	-9	95.3	42.644	85.493	4.5	5.11715	1.93878
2009	switchgrass	7	Kalamazoo, MI	29	-8	95.2	42.264	85.647	2.75	4.67298	2.75295
2009	switchgrass	8	Cassopolis, MI	28	-9	103.7	41.915	85.978	3	8.1471	2.89048
2009	switchgrass	9	Saginaw, MI	29	-8	80.3	43.343	84.109	4.5	4.45383
2009	switchgrass	10	Clifford, MI	28	-10	84.9	43.292	83.157	2.25	7.5852
2009	switchgrass	11	Bad Axe, MI	27	-9	83.9	43.77	82.858	8.5	5.45972
2009	switchgrass	12	Bad Axe, MI	27	-9	83.9	43.801	82.891	5.25	5.91728
2009	switchgrass	13	Constantine, MI	29	-9	98.1	41.852	85.608	2.25	5.05877
2009	switchgrass	14	Grass Lake, MI	28	-9	80.2	42.245	84.229	4	6.77905
2009	prairie	2	White Pigeon, MI	29	-9	98.1	41.812	85.583	3.25	3.23415	1.34265
2009	prairie	3	Marcellus, MI	29	-9	98.1	41.954	85.85	8	9.38715	1.45385
2009	prairie	4	Vassar, MI	28	-10	84.9	43.447	83.543	5.75	4.74585
2009	prairie	6	Hastings, MI	28	-9	95.3	42.536	85.305	11	7.69085	1.74629
2009	prairie	7	Charlotte, MI	28	-9	85.9	42.652	84.916	4	8.5347	2.1987
2009	prairie	8	East Lansing, MI	28	-8	81.8	42.801	84.393	3.5	6.98935
2009	prairie	9	Gagetown, MI	28	-10	84.9	43.693	83.208	5	4.94345
2009	prairie	10	Oshtemo, MI	29	-8	95.2	42.33	85.671	3	6.94573	2.91573
2009	prairie	11	Fennville, MI	28	-9	104.7	42.565	86.096	6.25	8.16405
2009	prairie	12	Lapeer, MI	27	-9	82.1	43.103	83.237	5.75	4.71037

## Sheet: LTER experiment tractor harvest
Year	Number of species planted	Plot	Average biomass (megagrams per hectare)	Notes
2010	1	107	1.0162	Further information about this experiment can be found at: http://lter.kbs.msu.edu/datasets/109
2010	1	208	1.46133	Experiment is located at 42.407 N Latitude and 85.373 W Longitude
2010	1	309	1.04214	Map of plot layout can be found at: http://lter.kbs.msu.edu/wp-content/uploads/2012/05/Biofuels-Field-Map.pdf
2010	1	407	.	missing data
2010	2	103	1.56981
2010	2	211	2.16135
2010	2	307	1.06822
2010	2	408	1.9566
2010	6	102	2.47414
2010	6	201	1.65629
2010	6	308	0.726602
2010	6	409	2.86451
2010	10	104	2.40747
2010	10	206	0.574649
2010	10	306	1.61599
2010	10	410	2.17208
2010	18	101	.	missing data
2010	18	209	2.12738
2010	18	311	1.72893
2010	18	411	3.23227
2010	30	109	2.73272
2010	30	212	4.9235
2010	30	305	3.24654
2010	30	412	3.63572
2011	1	107	3.30934
2011	1	208	4.8564
2011	1	309	2.91413
2011	1	407	4.04547
2011	2	103	2.56965
2011	2	211	2.70955
2011	2	307	1.1288
2011	2	408	3.40008
2011	6	102	3.24333
2011	6	201	2.80322
2011	6	308	1.53345
2011	6	409	3.30636
2011	10	104	4.00247
2011	10	206	1.60273
2011	10	306	3.84833
2011	10	410	3.41137
2011	18	101	3.41275
2011	18	209	3.93035
2011	18	311	3.18424
2011	18	411	3.89356
2011	30	109	3.57019
2011	30	212	3.81184
2011	30	305	3.18751
2011	30	412	3.6967
2012	1	107	2.42346
2012	1	208	1.83596
2012	1	309	1.22842
2012	1	407	2.13747
2012	2	103	2.02292
2012	2	211	0.567902
2012	2	307	0.308303
2012	2	408	0.933095
2012	6	102	0.965585
2012	6	201	0.372373
2012	6	308	0.0972703
2012	6	409	0.758154
2012	10	104	1.64024
2012	10	206	0.402862
2012	10	306	0.440853
2012	10	410	1.4644
2012	18	101	1.01837
2012	18	209	1.45568
2012	18	311	0.996831
2012	18	411	0.930368
2012	30	109	1.17255
2012	30	212	0.786786
2012	30	305	1.10147
2012	30	412	1.58658
2013	1	107	6.45339
2013	1	208	6.03024
2013	1	309	4.55751
2013	1	407	6.54386
2013	2	103	4.18312
2013	2	211	4.02547
2013	2	307	2.67899
2013	2	408	2.21942
2013	6	102	5.40908
2013	6	201	5.28208
2013	6	308	3.50311
2013	6	409	1.85334
2013	10	104	5.15792
2013	10	206	3.52459
2013	10	306	4.90182
2013	10	410	3.73914
2013	18	101	5.81292
2013	18	209	3.35248
2013	18	311	2.27835
2013	18	411	2.10867
2013	30	109	3.63724
2013	30	212	3.11411
2013	30	305	4.34657
2013	30	412	3.74457
